# Supplementary material for: Mir-302a/TWF1 Axis Impairs the Myogenic Differentiation of Progenitor Cells through F-Actin-Mediated YAP1 Activation
Source: Int J Mol Sci. 2023 Mar 28;24(7):6341. doi: 10.3390/ijms24076341 (PMC10094299; doi:10.3390/ijms24076341)
Supplement: Supplementary file 1 [file ijms-24-06341-s001.zip]

Archive with 1 entries (1 files):
- ijms-2304717-supplementary.pdf
